# Supplementary material for: Acute effects of posture on intraocular pressure
Source: PLoS One. 2020 Feb 6;15(2):e0226915. doi: 10.1371/journal.pone.0226915 (PMC7004359; doi:10.1371/journal.pone.0226915)
Supplement: S1 Data — Studies are divided by row with (V) denoting studies reserved for the validation experiments. The columns indicate the number of subjects (nsbj), number of eyes studied (neyes), number of females (nF) and males (nM), height, weight, age, mean arterial pressure (MAP), tilt angle (θ), nondimensional hydrostatic pressure (ph), intraocular pressure (IOP), measurement time (t) relative to commencement of postural change at initial (subscript 0) and final (subscript f) times. (XLSX) [file pone.0226915.s001.xlsx]

## Sheet: Table 1
Authors	nsbj	neyes	nF	nM	Height (cm)	Weight (kg)	Age (yrs)	MAP0 (mmHg)	MAPf (mmHg)	θ0 (deg)	Ph,O	IOP0 (mmHg)	θf(deg)	Ph,f	t (min)	IOP(t)
Anderson et al. (2017)11	10	10	5	5			31±7	91±8	89±9	90	1	10.7±1.6	0	0	1	12.2±1.7
															15	12.7±2.2
															30	12.6±3.1
															45	12.3±3.3
															60	12.2±3.0
Balasubramanian et al. (2017)26	20	20	8	12			33±2			90	1	16.7±2.5	0	0	10	18.8±3.9
													-15	-0.26	20	20.3±3.9
Barkana (2014)17 (V)	19	38	9	10			33.0±12.4			90	1	16.6±3.2	0	0	15	20.8±2.8
															45	19.7±2.4
Baskaran et al. (2006)7	75	75	51	24			48.9±13.7			90	1	14.2±2.9	-90	-1	1	29.3±4.4
															5	30.1±4.8
Carlson et al. (1987)27 (V, nsbj=10,20)	11	11					14-47			0	0		15	0.26	60	14.5±1.2
										0	0		-15	-0.26	60	16.8±1.4
	10	10					14-47			15	0.259	13.5±0.3	-15	-0.26	60	15.7±0.5
	20	20					14-47			50	0.766	13.6±0.3	-50	-0.77	30	25.0±0.7
Chiquet et al. (2003)28	25	50	25	0			27 (median)			90	1	16.1±3.6	0	0	1	18.3±3.6
															3	17.0±3.0
															10	18.0±3.8
Draeger et al. (1986)12 (V)	20	20					23-41	100	0	90	1	11.6±2.1	-90	-1	6	34.3±3.5
										-90	-1	34.3±3.5	90	1	6	11.6±1.8
	10	10	0	10			same age			0	0	15.6±2.5	-10	-0.17	0.5	18.6±2.7
															15	23.6±2.2
															90	16.9±2.7
Eklund et al. (2016)6 (V)	11	22	8	3			46±10			0	0	17.2±1.8	90	1	25	14.5±2.3
Friberg and Weinreb (1985)8	16	32	9	7	173±8		30±5			90	1	14.1±2.8	-90	-1	5	35.6±4.0
										-90	-1	35.6±4.0	90	1	5	14.1±4.0
Friberg and Weinreb (1987)29	11	22								0	0	19.0±3.6	-90	-1	1 to 30	36.9±4.0
Jain and Marmion (1976}30	20	40	20	0			20.75 (15-29)			90	1	15.65±1.12	0	0	5	16.88±3.47
	76	151					61.72 (30-85)			90	1	17.3±3.07	0	0	2	20.01±3.47
															5	19.75±3.47
James and Smith (1991)31	28	28	23	5			51.3 (29-73)	98±12	90±11	90	1	17.6±3.17	0	0	15	19.8±3.2
Katsanos et al. (2017)32	21	21					71.4±5.6	1003±10.6	97.5±10.2	90	1	13.6±1.9	-20	-0.34	10	14.4±2.6
Laurie et al. (2017)33	8	16	0	8	181 (170-193)	86 (73-95)	35(25-49)	89 (82-96)	87 (80-94)	90	1	15.0±2.2	-6	-0.1	5	15.7±2.6
Linden et al. (2017)34	11	11	8	3	165	77	47(30-59)	103		0	0	17.2±1.8	90	1	15	14.5±2.3
Linder et al. (1987)35	3	3								90	1	13	-90	-1	1.5	36.6
	10	10								90	1	11.8	-6	-0.1	1	15.5
															30	15.3
															60	14.3
															90	14.9
Linder et al. (1988)13 (V)	10	20					18-36			90	1	12.2±2.2	-6	-0.1	1	15.5±2.2
															30	15.7±2.2
															60	14.6±2.2
															90	14.7±2.2
Longo et al. (2004)36	11	11	4	7			32±13	96±10	95±8	90	1	13±1	-8	-0.14	5	17±2
Macias et al. (2015)37	25	25	11	14			36			0	0	21.0±0.4	90	1	5	17.8±0.4
													-15	-0.26	5	21.9±0.5
Marshall-Goebel et al. (2017)38	9	9	0	9			25.0±2.4	73.2±10.8	82.0±15.3	0	0	15.3±1.2	-6	-0.1	210	16.3±0.9
										0	0	15.7±0.9	-12	-0.21	210	17.9±1.2
								71±10	84.3±8.1	0	0	15.8±1.2	-18	-0.31	210	18.7±1.2
	16	16	8	8			26.6±3.7			0	0	14.8±0.4	12	0.21	5	14.4±1.2
								75.3±16.4	81.8±20.4	0	0	14.7±0.4	-12	-0.21	5	15.7±1.6
								71±10	84.3±10.8	0	0	14.7±0.4	-18	-0.31	5	16.5±1.2
										0	0	14.6±1.2	-24	-0.41	5	18.4±1.6
Selvadurai et al. (2010)39	21	42	9	12			31.6±6.9			90	1	17.8±1.9	0	0	5	19.9±1.7
Seo et al. (2015)40	17	34	6	11			28.3±2.7			90	1	13.0±2.0	0	0	5	14.8±1.9
Shinojima et al. (2012)41	9	9	2	7	169±3	60±4	34±2	81±9	74±6	90	1	14±3	-10	-0.17	30	21.0±4.5
Singh et al. (1986)42	58	58	29	29						90	1	14.14±3.56	0	0	5	15.96±4.03
Singleton et al. (2003)43	11	22	5	6			60.8±10.9	91±9	95±9	0	0	16±3	90	1	10	15±2
Souza et al. (1987)15 (V)	20	40	10	10	169.7	66	29.2,20-40	101±9	114±17	90	1	12.0±3.2	-90	-1	5	28.29±3.80
Sultan and Blondeau (2003)44 (V)	74	74	28	46			21.4,77.6	94	88.5	90	1	15.0±2.7	0	0	15	16.9±3.1
Ventura et al. (2014)45	16	16					49.8±12.3			90	1	14.1±2.3	-10	-0.17	8	17.3±4.1
Xu et al. (2010)14	65	129					22-23	88.1	86.7	0	0	15.5±4.5	-15	-0.26	1	18.5±4.5
															6	18.6±4.5
															11	18.3±4.5
															16	18.1±4.5
															21	17.8±4.5
Yeon et al. (2014)46	24	48	11	13			26.7±1.3			90	1	13.4±2.2	0	0	10	16.9±23
Totals	821	1173
